# Supplementary material for: Samplot: a platform for structural variant visual validation and automated filtering
Source: Genome Biol. 2021 May 25;22:161. doi: 10.1186/s13059-021-02380-5 (PMC8145817; doi:10.1186/s13059-021-02380-5)
Supplement: Supplementary file 2 — Additional file 2: Supplementary Table 1. SV calling statistics organized by sample, SV caller, and filtering method. [file 13059_2021_2380_MOESM2_ESM.xlsx]

## Sheet: Table S1
sample	caller	filter	TP	FP	FN	Precision	Recall	F1	Improvement
HG002	Lumpy/SVTyper		1708	324	972	0.841	0.637	0.725
HG002	Lumpy/SVTyper	DHFFC	1686	206	994	0.891	0.629	0.737	0.0128806	0.364198
HG002	Lumpy/SVTyper	SV2	766	113	1914	0.871	0.286	0.43	0.551522	0.651235
HG002	Lumpy/SVTyper	Paragraph	809	48	1871	0.944	0.302	0.457	0.526347	0.851852
HG002	Lumpy/SVTyper	Samplot-ML	1693	240	987	0.876	0.632	0.734	0.0087822	0.259259
HG002	Manta		1708	265	972	0.866	0.637	0.734
HG002	Manta	DHFFC	1687	175	993	0.906	0.629	0.743	0.0122951	0.339623
HG002	Manta	SV2	687	88	1993	0.886	0.256	0.398	0.597775	0.667925
HG002	Manta	Paragraph	1574	180	1106	0.897	0.587	0.71	0.0784543	0.320755
HG002	Manta	Samplot-ML	1700	195	980	0.897	0.634	0.743	0.00468384	0.264151
HG00514	Lumpy/SVTyper		1860	867	858	0.682	0.684	0.683
HG00514	Lumpy/SVTyper	DHFFC	1837	603	881	0.753	0.676	0.712	0.0123656	0.304498		TP	FP
HG00514	Lumpy/SVTyper	SV2	686	109	2032	0.863	0.252	0.391	0.631183	0.874279	DHFFC	0.010507	0.32226
HG00514	Lumpy/SVTyper	Paragraph	952	100	1766	0.905	0.35	0.505	0.488172	0.88466	SV2	0.636008	0.842448
HG00514	Lumpy/SVTyper	Samplot-ML	1810	395	908	0.821	0.666	0.735	0.0268817	0.544406	Paragraph	0.298975	0.625113
HG00514	Manta		1779	502	939	0.78	0.654	0.712			Samplot-ML	0.0233971	0.533951
HG00514	Manta	DHFFC	1759	328	959	0.843	0.647	0.731	0.0112423	0.346614
HG00514	Manta	SV2	654	77	2064	0.895	0.241	0.379	0.632378	0.846614
HG00514	Manta	Paragraph	1646	308	1072	0.842	0.606	0.705	0.0747611	0.386454
HG00514	Manta	Samplot-ML	1751	221	967	0.888	0.644	0.747	0.0157392	0.559761
HG00733	Lumpy/SVTyper		1858	847	883	0.687	0.678	0.682
HG00733	Lumpy/SVTyper	DHFFC	1837	549	904	0.77	0.67	0.717	0.0113025	0.35183
HG00733	Lumpy/SVTyper	SV2	671	112	2070	0.857	0.245	0.381	0.638859	0.867769
HG00733	Lumpy/SVTyper	Paragraph	886	79	1855	0.918	0.323	0.478	0.523143	0.90673
HG00733	Lumpy/SVTyper	Samplot-ML	1810	336	931	0.843	0.66	0.741	0.0258342	0.603306
HG00733	Manta		1774	455	967	0.796	0.647	0.714
HG00733	Manta	DHFFC	1753	306	988	0.851	0.64	0.73	0.0118377	0.327473
HG00733	Manta	SV2	626	84	2115	0.882	0.228	0.363	0.647125	0.815385
HG00733	Manta	Paragraph	1630	286	1111	0.851	0.595	0.7	0.0811725	0.371429
HG00733	Manta	Samplot-ML	1736	204	1005	0.895	0.633	0.741	0.0214205	0.551648
NA19240	Lumpy/SVTyper		2199	804	1006	0.732	0.686	0.708
NA19240	Lumpy/SVTyper	DHFFC	2177	568	1028	0.679	0.679	0.732	0.0100045	0.293532
NA19240	Lumpy/SVTyper	SV2	814	134	2391	0.859	0.254	0.392	0.629832	0.833333
NA19240	Lumpy/SVTyper	Paragraph	986	87	2219	0.919	308	0.461	0.551614	0.891791
NA19240	Lumpy/SVTyper	Samplot-ML	2139	428	1066	0.833	0.667	0.741	0.0272851	0.467662
NA19240	Manta		2067	520	1138	0.799	0.645	0.714
NA19240	Manta	DHFFC	2054	359	1151	0.851	0.641	0.731	0.00628931	0.309615
NA19240	Manta	SV2	751	95	2454	0.888	0.234	0.371	0.636672	0.817308
NA19240	Manta	Paragraph	1912	359	1293	0.842	0.597	0.698	0.0749879	0.309615
NA19240	Manta	Samplot-ML	2019	272	1186	0.881	0.63	0.735	0.0232221	0.476923
HG002 2x250	Lumpy/SVTyper		1723	235	957	0.88	0.643	0.743
HG002 2x250	Lumpy/SVTyper	DHFFC	1705	154	975	0.917	0.636	0.751	0.0104469	0.344681
HG002 2x250	Lumpy/SVTyper	SV2	718	90	1962	0.889	0.268	0.412	0.583285	0.617021
HG002 2x250	Lumpy/SVTyper	Paragraph	995	72	1685	0.933	0.371	0.531	0.422519	0.693617
HG002 2x250	Lumpy/SVTyper	Samplot-ML	1665	135	1015	0.925	0.621	0.743	0.0336622	0.425532
HG002 2x250	Manta		1683	280	997	0.857	0.628	0.725
HG002 2x250	Manta	DHFFC	1663	204	1017	0.891	0.621	0.731	0.0118835	0.271429
HG002 2x250	Manta	SV2	681	102	1999	0.87	0.254	0.393	0.595365	0.635714
HG002 2x250	Manta	Paragraph	1600	204	1080	0.887	0.597	0.714	0.0493167	0.271429
HG002 2x250	Manta	Samplot-ML	1641	166	1039	0.908	0.612	0.731	0.0249554	0.407143
HG002 long read	Sniffles		3770	2329	4517	0.618	0.455	0.524
HG002 long read	Sniffles	Samplot-ML	3717	1681	4570	0.689	0.449	0.543	0.0140584	0.278231
