# Supplementary material for: Samplot: a platform for structural variant visual validation and automated filtering
Source: Genome Biol. 2021 May 25;22:161. doi: 10.1186/s13059-021-02380-5 (PMC8145817; doi:10.1186/s13059-021-02380-5)
Supplement: Supplementary file 3 — Additional file 3: Supplementary Table 2. Statistics for CHM1/CHM13 allele balance mixture experiment. [file 13059_2021_2380_MOESM3_ESM.xlsx]

## Sheet: Table S2
Somatic Sample	CHM13 %	CHM1 %	total	duphold hit	duphold miss	SV2 hit	SV2 miss	samplot-ml hit	samplot-ml miss	ml-duphold	ml-SV2	improvement (duphold)	improvement (SV2)
CHM1	0.1	0.9	2706	2347	359	830	1876	2413	293	66	1583	2.73518	65.603
CHM1	0.2	0.8	2706	2277	429	772	1934	2350	356	73	1578	3.10638	67.1489
CHM1	0.3	0.7	2706	2192	514	785	1921	2301	405	109	1516	4.73707	65.8844
CHM1	0.4	0.6	2706	2115	591	793	1913	2199	507	84	1406	3.81992	63.9382
CHM1	0.5	0.5	2706	1994	712	753	1953	2071	635	77	1318	3.71801	63.6408
CHM1	0.6	0.4	2706	1791	915	653	2053	1918	788	127	1265	6.62148	65.9541
CHM1	0.7	0.3	2707	1470	1237	461	2246	1648	1059	178	1187	10.801	72.0267
CHM1	0.8	0.2	2707	1138	1569	262	2445	1306	1401	168	1044	12.8637	79.9387
CHM1	0.9	0.1	2707	936	1771	173	2534	1060	1647	124	887	11.6981	83.6792
CHM13	0.1	0.9	2594	898	1696	200	2394	950	1644	52	750	5.47368	78.9474
CHM13	0.2	0.8	2594	1083	1511	336	2258	1198	1396	115	862	9.59933	71.9533
CHM13	0.3	0.7	2594	1391	1203	470	2124	1516	1078	125	1046	8.24538	68.9974
CHM13	0.4	0.6	2594	1680	914	629	1965	1805	789	125	1176	6.92521	65.1524
CHM13	0.5	0.5	2594	1884	710	725	1869	1977	617	93	1252	4.7041	63.3283
CHM13	0.6	0.4	2594	1994	600	767	1827	2117	477	123	1350	5.81011	63.7695
CHM13	0.7	0.3	2594	2069	525	766	1828	2194	400	125	1428	5.69736	65.0866
CHM13	0.8	0.2	2594	2111	483	761	1833	2241	353	130	1480	5.80098	66.0419
CHM13	0.9	0.1	2594	2186	408	807	1787	2312	282	126	1505	5.44983	65.0952
