# Supplementary material for: Samplot: a platform for structural variant visual validation and automated filtering
Source: Genome Biol. 2021 May 25;22:161. doi: 10.1186/s13059-021-02380-5 (PMC8145817; doi:10.1186/s13059-021-02380-5)
Supplement: Supplementary file 4 — Additional file 4: Supplementary Table 3. Links for sequence and alignment file data. [file 13059_2021_2380_MOESM4_ESM.xlsx]

## Sheet: Table S3
Sample	Type	Link
HG002 2x150	FASTQ	https://github.com/genome-in-a-bottle/giab_data_indexes/blob/master/AshkenazimTrio/sequence.index.AJtrio_Illumina300X_wgs_07292015.HG002
HG002 2x250	FASTQ (via ftp index)	https://github.com/genome-in-a-bottle/giab_data_indexes/blob/master/AshkenazimTrio/sequence.index.AJtrio_Illumina_2x250bps_06012016.HG002
HG002 PacBio	BAM	ftp://ftp-trace.ncbi.nlm.nih.gov/giab/ftp/data/AshkenazimTrio/HG002_NA24385_son/PacBio_CCS_15kb/alignment/HG002.Sequel.15kb.pbmm2.hs37d5.whatshap.haplotag.RTG.10x.trio.bam
HG00514	CRAM	ftp://ftp.1000genomes.ebi.ac.uk/vol1/ftp/data_collections/hgsv_sv_discovery/data/CHS/HG00514/high_cov_alignment/HG00514.alt_bwamem_GRCh38DH.20150715.CHS.high_coverage.cram
HG00733	CRAM	ftp://ftp.1000genomes.ebi.ac.uk/vol1/ftp/data_collections/hgsv_sv_discovery/data/PUR/HG00733/high_cov_alignment/HG00733.alt_bwamem_GRCh38DH.20150715.PUR.high_coverage.cram
NA19240	CRAM	ftp://ftp.1000genomes.ebi.ac.uk/vol1/ftp/data_collections/hgsv_sv_discovery/data/YRI/NA19240/high_cov_alignment/NA19240.alt_bwamem_GRCh38DH.20150715.YRI.high_coverage.cram
CHM1	FASTQ	https://www.ebi.ac.uk/ena/browser/view/ERR1341794
CHM13	FASTQ	https://www.ebi.ac.uk/ena/browser/view/ERR1341795
1000 Genomes short read samples	CRAM (via ftp index)	ftp://ftp.1000genomes.ebi.ac.uk/vol1/ftp/data_collections/1000G_2504_high_coverage/1000G_2504_high_coverage.sequence.index
1000 Genomes long read samples	BAM (ftp directory)	ftp://ftp.1000genomes.ebi.ac.uk/vol1/ftp/data_collections/hgsv_sv_discovery/working/20180102_pacbio_blasr_reheader/
