# Supplementary material for: Samplot: a platform for structural variant visual validation and automated filtering
Source: Genome Biol. 2021 May 25;22:161. doi: 10.1186/s13059-021-02380-5 (PMC8145817; doi:10.1186/s13059-021-02380-5)
Supplement: Supplementary file 5 — Additional file 5: Supplementary Table 4. Links for VCF file data. [file 13059_2021_2380_MOESM5_ESM.xlsx]

## Sheet: Table S4
Sample	Link
HG002	ftp://ftp-trace.ncbi.nlm.nih.gov/giab/ftp/release/AshkenazimTrio/HG002_NA24385_son/NIST_SV_v0.6/HG002_SVs_Tier1_v0.6.vcf.gz
HG00514	ftp://ftp.ncbi.nlm.nih.gov/pub/dbVar/data/Homo_sapiens/by_study/genotype/nstd152/HG00514.BIP-unified.vcf.gz
HG00733	ftp://ftp.ncbi.nlm.nih.gov/pub/dbVar/data/Homo_sapiens/by_study/genotype/nstd152/HG00733.BIP-unified.vcf.gz
NA19240	ftp://ftp.ncbi.nlm.nih.gov/pub/dbVar/data/Homo_sapiens/by_study/genotype/nstd152/NA19240.BIP-unified.vcf.gz
CHM1	http://eichlerlab.gs.washington.edu/publications/Huddleston2016/structural_variants/CHM1_final_genotypes.annotated.vcf.gz
CHM13	http://eichlerlab.gs.washington.edu/publications/Huddleston2016/structural_variants/CHM13_final_genotypes.annotated.vcf.gz
1000 Genomes	ftp://ftp.1000genomes.ebi.ac.uk/vol1/ftp/phase3/integrated_sv_map/supporting/GRCh38_positions/ALL.wgs.integrated_sv_map_v2_GRCh38.20130502.svs.genotypes.vcf.gz
