# Supplementary material for: Samplot: a platform for structural variant visual validation and automated filtering
Source: Genome Biol. 2021 May 25;22:161. doi: 10.1186/s13059-021-02380-5 (PMC8145817; doi:10.1186/s13059-021-02380-5)
Supplement: Supplementary file 6 — Additional file 6: Supplementary Table 5. Software package version numbers. [file 13059_2021_2380_MOESM6_ESM.xlsx]

## Sheet: Table S5
Software/Library	Version
htslib	1.9
samtools	1.9
bcftools	1.9
Tensorflow	2.0.0
Tensorflow-addons	0.6
Truvari	1.3
bwa	0.7.17-r1188
samblaster	0.1.26
